# Supplementary material for: Characterization of the Mitochondrial Genome of a Wheat AL-Type Male Sterility Line and the Candidate CMS Gene
Source: Int J Mol Sci. 2021 Jun 15;22(12):6388. doi: 10.3390/ijms22126388 (PMC8232308; doi:10.3390/ijms22126388)
Supplement: Supplementary file 1 [file ijms-22-06388-s001.zip]

Archive with 1 entries (1 files):
- ijms-1250893-supplementary.pdf
